# Supplementary material for: The HIV-1 Tat protein recruits a ubiquitin ligase to reorganize the 7SK snRNP for transcriptional activation
Source: eLife. 2018 May 30;7:e31879. doi: 10.7554/eLife.31879 (PMC5999396; doi:10.7554/eLife.31879)
Supplement: Figure 1—source data 1. [file elife-31879-fig1-data1.xlsx]

## Sheet: Sheet1
	siRNA	average p24/FFL	SEM
	N.S.	1	0
	CCNT1	0.427612	0.0777874
	CDK9	0.28	0.0519615
	ZFP91 SI1	0.35202	0.161167
	ZFP91 SI2	0.257837	0.0904454
	ZFP91 SI3	0.299877	0.0834936
	UBE2O SI1	0.26803	0.0737791
	UBE2O SI2	0.405805	0.0551099
	UBE2O SI3	0.435203	0.127109
