# Supplementary material for: The HIV-1 Tat protein recruits a ubiquitin ligase to reorganize the 7SK snRNP for transcriptional activation
Source: eLife. 2018 May 30;7:e31879. doi: 10.7554/eLife.31879 (PMC5999396; doi:10.7554/eLife.31879)
Supplement: Figure 1—source data 2. [file elife-31879-fig1-data2.xlsx]

## Sheet: Sheet1
siRNA	proximal avg.	SEM	distal avg.	SEM
N.S.	1	0	1	0
CDK9	0.633057	0.0715712	0.483831	0.0642446
UBE2O	0.859314	0.358115	0.36383	0.101592
ZFP91	0.788379	0.216647	0.625319	0.119854
