# Supplementary material for: The HIV-1 Tat protein recruits a ubiquitin ligase to reorganize the 7SK snRNP for transcriptional activation
Source: eLife. 2018 May 30;7:e31879. doi: 10.7554/eLife.31879 (PMC5999396; doi:10.7554/eLife.31879)
Supplement: Figure 7—source data 1. [file elife-31879-fig7-data1.xlsx]

## Sheet: Sheet1
fraction	fold enrichment avg.	SEM
cytoplasmic	21.7768	4.06272
nuclear	34.6385	13.6481
